# Supplementary material for: Morphology-Controlled Synthesis of Polyphosphazene-Based Micro- and Nano-Materials and Their Application as Flame Retardants
Source: Polymers (Basel). 2022 May 19;14(10):2072. doi: 10.3390/polym14102072 (PMC9144817; doi:10.3390/polym14102072)
Supplement: Supplementary file 1 [file polymers-14-02072-s001.zip]

Archive with 1 entries (1 files):
- polymers-1688772-supplementary.pdf
